# Supplementary material for: 5-Aminolevulinic Acid: A Novel Approach to Improving Radioresistance in Prostate Cancer
Source: Cancers (Basel). 2025 Apr 10;17(8):1286. doi: 10.3390/cancers17081286 (PMC12025751; doi:10.3390/cancers17081286)
Supplement: Supplementary file 1 [file cancers-17-01286-s001.zip]

Archive with 10 entries (9 files):
- cancers-3536058-File S1/
- cancers-3536058-File S1/Figure 1e.TIF
- cancers-3536058-File S1/Figure 2e.TIF
- cancers-3536058-File S1/Figure 2f.TIF
- cancers-3536058-File S1/Figure 3g.TIF
- cancers-3536058-File S1/Figure 4a.TIF
- cancers-3536058-File S1/Figure 5b.TIF
- cancers-3536058-File S1/Figure S1e.TIF
- cancers-3536058-File S1/Figure S1f.TIF
- cancers-3536058-supplementary.pdf
